# Supplementary material for: Vitamin Intake and Loss of Muscle Mass in Older People with Type 2 Diabetes: A Prospective Study of the KAMOGAWA-DM Cohort
Source: Nutrients. 2021 Jul 8;13(7):2335. doi: 10.3390/nu13072335 (PMC8308571; doi:10.3390/nu13072335)
Supplement: Supplementary file 1 [file nutrients-13-02335-s001.zip]

Archive with 1 entries (1 files):
- nutrients-1241045-supplementary.pdf
